# Supplementary material for: In Silico Analysis of Temperature-Induced Structural, Stability, and Flexibility Modulations in Camel Cytochrome c
Source: Animals (Basel). 2025 Jan 28;15(3):381. doi: 10.3390/ani15030381 (PMC11815751; doi:10.3390/ani15030381)
Supplement: Supplementary file 1 [file animals-15-00381-s001.zip]

Archive with 1 entries (1 files):
- animals-3392705-supplementary.pdf
